# Supplementary material for: Laboratory tests and compliance of dermatologic outpatients
Source: F1000Res. 2013 Oct 7;2:206. [Version 1] doi: 10.12688/f1000research.2-206.v1 (PMC3869483; doi:10.12688/f1000research.2-206.v1)
Supplement: Data for Laboratory Tests and Compliance of Dermatologic Outpatients — The scores of each question in the group of 50 patients who did not have any laboratory tests The individual scores of each question are marked in a seven-point scale. The intention of each question and each patient's demographic information are also indicated. The scores of each question in the group of 50 patients who underwent laboratory tests The individual scores of each question are marked in a seven-point scale. The intention of each question and each patient's demographic information are also indicated. The questionnaire for the study The questionnaire is developed to measure trust towards doctors, authoritarian personality, current mood, attitude toward the doctor’s recommendation, and intention to follow the recommendations. The original questionnaire in Korean is translated into English. [file f1000research-2-2244-s0000.tgz]

Archive with 3 entries (3 files):
- 3._Survey_translated_into_English.docx
- 4_1_Interview_results_and_Patient_Data_of_Lab_Group.csv
- 4_2_Interview_results_and_Patient_Data_of_No_Lab_Group.csv
