# Supplementary material for: Laboratory tests and compliance of dermatologic outpatients
Source: F1000Res. 2013 Oct 7;2:206. [Version 1] doi: 10.12688/f1000research.2-206.v1 (PMC3869483; doi:10.12688/f1000research.2-206.v1)
Supplement: Data for Laboratory Tests and Compliance of Dermatologic Outpatients — The scores of each question in the group of 50 patients who did not have any laboratory tests The individual scores of each question are marked in a seven-point scale. The intention of each question and each patient's demographic information are also indicated. The scores of each question in the group of 50 patients who underwent laboratory tests The individual scores of each question are marked in a seven-point scale. The intention of each question and each patient's demographic information are also indicated. The questionnaire for the study The questionnaire is developed to measure trust towards doctors, authoritarian personality, current mood, attitude toward the doctor’s recommendation, and intention to follow the recommendations. The original questionnaire in Korean is translated into English. [file f1000research-2-2244-s0000.tgz › 4_2_Interview_results_and_Patient_Data_of_No_Lab_Group.csv]

Patient	Sex	Gender	Disease	Question	Question	Question	Question	Question	Question	Question	Question	Question	Question	Question	Question	Question	Question	Question	Question	Question	Question	Question	Question	Question	Question	Question	Question	Question	Question	Question	Question	Question	Question	Question	Question	Question	Question	Question
				39	40	41	42	43	1	2	3	4	4	5	14	15	16	17	19	20	21	22	23	24	25	26	27	28	29	30	31	32	33	34	35	36	37	38
				Measure	Measure	Measure	Measure	Measure	Measure	Measure	Measure	Measure	Measure	Measure	Measure	Measure	Measure	Measure	Measure	Measure	Measure	Measure	Measure	Measure	Measure	Measure	Measure	Measure	Measure	Measure	Measure	Measure	Measure	Measure	Measure	Measure	Measure	Measure
				attitude toward doctor_a	attitude toward doctor_b	attitude toward doctor_c	intention to follow doctor_a	intention to follow doctor_b	trust toward doctors_a	trust toward doctors_b	trust toward doctors_c	trust toward doctors_d	reverse scale trust toward doctors_d	trust toward doctors_e	authority_a	authority_b	authority_c	authority_d	positive feeling_a	positive feeling_b	positive feeling_c	positive feeling_d	positive feeling_e	positive feeling_f	positive feeling_g	positive feeling_h	positive feeling_i	positive feeling_j	negative feeling_a	negative feeling_b	negative feeling_c	negative feeling_d	negative feeling_e	negative feeling_f	negative feeling_g	negative feeling_h	negative feeling_i	negative feeling_j
51	F	19	Disease of skin appendage	4	4	4	4	6	4	5	6	3	5	4	4	3	4	4	4	5	4	3	1	3	3	4	4	4	5	5	5	5	4	3	4	4	5	5
52	M	49	Disease of skin appendage	3	3	3	3	3	5	5	5	4	4	5	4	4	5	4	4	4	4	4	4	4	4	3	3	4	5	5	5	5	5	4	5	4	5	5
53	F	32	Eczematous disease	5	4	4	4	5	6	4	5	4	4	6	5	4	4	4	4	5	4	3	4	5	3	2	3	3	5	4	5	4	4	3	3	4	5	3
54	M	48	Cutaneous vascular disease	6	6	6	6	6	6	5	6	5	3	6	5	6	6	5	2	6	2	2	4	6	6	3	4	4	4	5	6	4	4	5	5	4	4	4
55	M	38	Disease of skin appendage	4	4	4	5	5	4	4	4	3	5	4	5	3	4	4	4	3	3	3	3	3	3	3	4	4	3	3	3	3	3	3	3	3	3	3
56	F	26	Papulosquamous disease	3	4	3	3	4	4	4	4	5	3	4	4	3	2	3	3	5	3	3	3	3	3	3	3	3	4	5	4	3	4	2	3	3	4	3
57	F	19	Erythema or Urticaria	2	2	2	2	2	5	4	5	4	4	5	5	3	3	3	4	5	4	4	4	4	5	4	5	4	4	4	4	4	4	3	3	3	3	3
58	M	34	Erythema or Urticaria	4	5	5	5	5	6	5	6	4	4	6	5	4	5	4	4	4	4	4	4	4	4	4	4	4	4	4	4	4	4	4	4	4	4	4
59	M	41	Erythema or Urticaria	4	6	4	4	4	6	4	4	7	1	3	5	4	5	1	4	6	3	1	4	4	6	1	5	3	4	3	1	4	4	1	4	4	4	1
60	F	24	Eczematous disease	2	2	2	2	2	3	4	4	5	3	4	2	2	2	2	2	4	2	2	2	2	2	2	2	2	4	3	2	1	1	1	1	1	3	1
61	F	19	Eczematous disease	3	4	4	3	2	3	5	6	4	4	3	6	5	4	2	5	2	1	4	3	3	4	2	3	4	2	1	1	1	2	1	1	1	1	1
62	F	45	Eczematous disease	1	1	4	6	6	4	5	6	3	5	2	4	6	6	6	4	5	4	4	4	4	6	4	6	4	4	4	1	1	1	1	1	1	1	1
63	F	19	Eczematous disease	4	3	3	4	5	5	5	4	4	4	5	3	4	4	5	4	6	4	4	4	6	6	3	4	4	4	4	5	4	5	4	4	2	2	2
64	M	64	Eczematous disease	4	5	4	5	5	4	4	6	4	4	6	6	5	6	6	4	4	4	4	4	4	4	2	4	2	4	4	3	3	4	3	3	4	4	3
65	F	37	Eczematous disease	3	3	3	3	3	4	5	6	4	4	5	4	3	3	3	4	4	4	4	3	4	4	3	4	4	3	3	3	4	4	3	3	3	3	3
66	F	57	Eczematous disease	5	5	4	5	5	5	5	4	2	6	5	6	5	5	2	2	2	2	2	2	2	3	2	2	2	2	2	2	2	2	2	2	2	2	2
67	F	31	Eczematous disease	4	7	6	7	7	7	6	7	1	7	7	4	6	4	4	4	4	1	4	4	3	7	1	6	6	2	1	1	2	2	3	2	1	2	2
68	M	25	Tumor	2	4	4	5	5	5	5	4	4	4	3	6	4	6	7	5	4	2	3	5	5	4	3	4	3	4	4	3	2	2	2	1	2	4	2
69	M	30	Tumor	7	7	7	6	7	6	4	5	7	1	4	4	2	2	1	6	5	6	3	3	3	5	6	3	5	5	2	2	2	5	2	2	2	2	2
70	F	61	Disease of skin appendage	7	6	4	7	7	6	7	7	2	6	5	7	6	3	2	2	6	2	5	6	6	6	2	2	2	2	5	1	2	2	2	4	2	2	3
71	M	40	Disease of skin appendage	5	5	4	5	5	3	4	5	5	3	4	5	4	4	4	5	4	4	4	4	4	4	4	4	4	4	4	4	4	4	4	4	4	4	4
72	F	25	Erythema or Urticaria	4	4	3	4	4	4	4	5	3	5	4	4	3	4	3	3	5	3	3	5	4	4	4	4	3	4	4	3	3	3	3	3	3	4	5
73	F	21	Erythema or Urticaria	2	2	5	1	2	5	3	6	5	3	4	4	3	4	2	4	4	2	4	5	6	3	2	7	4	4	1	1	1	1	1	1	1	2	2
74	F	30	Erythema or Urticaria	5	5	4	4	5	4	4	4	5	3	2	4	5	4	4	3	6	6	2	4	4	6	4	4	4	6	6	6	6	6	6	6	4	6	6
75	M	41	Erythema or Urticaria	6	6	6	6	6	6	4	6	4	4	6	6	4	5	5	4	5	3	2	2	2	6	2	5	4	4	4	2	1	2	1	1	1	1	1
76	M	49	Erythema or Urticaria	6	6	5	6	6	4	6	6	3	5	6	6	7	6	5	2	2	2	4	4	5	5	2	4	5	4	2	2	2	2	2	2	2	2	2
77	F	27	Disease of skin appendage	4	4	4	4	4	4	6	4	2	6	4	4	4	2	4	4	4	4	4	4	4	4	4	4	4	4	4	4	4	4	4	4	4	2	2
78	M	47	Erythema or Urticaria	6	6	6	6	6	7	6	7	3	5	7	5	5	5	3	2	2	2	2	2	2	2	2	2	2	2	2	2	2	2	2	2	2	2	2
79	M	51	Eczematous disease	3	5	5	5	6	4	5	6	3	5	4	5	6	5	5	3	4	3	4	2	3	4	3	4	5	3	2	4	3	4	3	4	3	4	2
80	M	56	Eczematous disease	6	6	6	6	6	6	4	6	2	6	6	2	4	4	4	2	6	2	2	2	6	2	2	2	4	4	4	4	2	6	2	2	2	2	2
81	F	45	Disease of skin appendage	5	4	3	3	4	1	5	6	3	5	6	5	3	5	3	3	5	2	2	2	4	2	1	1	1	1	1	1	1	1	1	5	6	6	6
82	F	42	Disease of skin appendage	3	4	3	5	5	1	1	1	1	7	1	6	6	6	2	4	6	3	3	4	6	6	4	6	4	3	3	3	2	2	3	3	3	3	3
83	F	41	Erythema or Urticaria	5	5	5	5	5	3	4	5	2	6	5	5	5	5	5	4	4	4	4	4	4	4	3	4	4	4	3	3	3	3	3	3	3	3	3
84	M	44	Erythema or Urticaria	3	4	2	3	4	4	6	5	2	6	5	3	4	3	3	2	4	2	4	4	3	4	3	3	3	2	2	2	2	5	2	3	3	3	3
85	M	52	Erythema or Urticaria	6	6	4	4	6	4	2	5	2	6	4	4	6	3	2	2	4	2	4	2	2	4	4	4	2	4	2	2	2	4	4	4	4	4	4
86	F	34	Erythema or Urticaria	7	7	7	7	7	7	7	7	1	7	7	4	4	4	4	7	1	4	1	1	1	4	1	4	1	1	1	1	1	4	1	1	1	1	1
87	F	23	Erythema or Urticaria	4	4	4	4	4	5	4	7	3	5	2	6	2	5	2	4	2	2	2	2	2	6	2	4	2	1	1	1	1	5	1	1	1	1	1
88	M	50	Erythema or Urticaria	6	6	4	5	5	6	6	6	2	6	6	4	3	3	2	3	4	2	2	2	2	2	2	2	2	2	2	2	2	2	2	2	2	2	2
89	F	31	Erythema or Urticaria	2	4	2	3	4	5	4	5	4	4	4	5	5	6	5	3	4	3	5	3	3	4	2	2	3	4	1	1	1	1	1	1	1	2	1
90	M	41	Erythema or Urticaria	5	5	4	7	6	6	6	7	2	6	6	6	6	6	5	4	4	3	3	4	4	4	4	5	5	3	2	2	3	4	2	2	2	2	2
91	M	47	Erythema or Urticaria	6	6	6	6	6	2	5	5	2	6	6	7	3	6	1	1	2	2	3	1	1	1	1	2	1	2	6	1	2	2	1	2	1	2	1
92	F	61	Erythema or Urticaria	5	7	5	7	7	5	6	7	2	6	5	7	6	6	7	4	6	4	4	4	4	4	4	5	5	3	4	3	4	3	4	3	3	3	3
93	F	38	Erythema or Urticaria	5	5	5	6	6	3	4	4	2	6	4	6	7	7	4	3	5	3	3	3	3	3	3	3	3	4	4	4	4	4	4	4	4	4	4
94	F	42	Pigment anomalies	4	4	4	5	5	4	6	5	4	4	5	4	3	4	2	2	5	2	2	2	2	2	2	2	2	2	2	2	2	2	2	2	2	2	2
95	F	19	Eczematous disease	5	3	4	3	4	4	3	3	5	3	2	5	3	3	4	3	5	5	3	3	3	4	2	3	5	5	1	1	3	4	5	2	2	4	3
96	F	56	Eczematous disease	5	6	6	6	6	3	5	5	2	6	4	6	6	6	4	4	6	3	3	4	4	4	2	4	6	4	4	4	3	2	2	2	2	3	3
97	M	64	Eczematous disease	4	6	5	6	6	6	6	5	2	6	4	6	6	6	2	2	4	4	2	4	5	4	2	4	2	4	4	2	2	2	1	2	2	2	2
98	M	53	Infectious disease	5	6	5	6	6	5	5	5	2	6	5	5	5	5	5	3	2	2	4	3	3	2	2	2	2	2	2	2	1	2	2	2	2	2	2
99	M	61	Infectious disease	6	6	6	6	6	5	4	5	5	3	5	4	4	5	4	4	5	2	2	4	4	2	4	4	5	4	4	4	5	2	2	2	2	2	2
100	M	29	Infectious disease	5	5	5	5	5	4	6	7	2	6	5	5	5	2	2	2	2	2	2	2	2	2	2	2	2	2	2	2	2	2	2	2	2	2	2
